# Supplementary material for: The protein phosphatase PPM1A dephosphorylates and activates YAP to govern mammalian intestinal and liver regeneration
Source: PLoS Biol. 2021 Feb 25;19(2):e3001122. doi: 10.1371/journal.pbio.3001122 (PMC7978383; doi:10.1371/journal.pbio.3001122)
Supplement: S1 Data — (XLSX) [file pbio.3001122.s005.xlsx]

## Sheet: Index
S1 Data. Source Data of Statistics
(Details in the following sheets)

## Sheet: Fig. 1A-D, H, I
1A		TEAD-driven Promoter			Mean ± SEM	One-way ANOVA test with Bonferroni correction
	Ctrl	1	1.6	10
	YAP	882.917	812.439	859.523
	YAP+MST1	237.783	237.195	222.481
	YAP+MST1+PPP1CA (PP1α)	287.675	279.416	286.941
	YAP+MST1+PPP1CB (PP1β)	235.43	227.62	224.752
	YAP+MST1+PPP1CC (PP1γ)	404.06	395.376	389.208
	YAP+MST1+PPP2CA (PP2Aα)	848.02	705.705	814.02
	YAP+MST1+PPP2CB (PP2Aβ)	408.567	375.261	371.587
	YAP+MST1+PPP3CA	232.923	208.577	224.108
	YAP+MST1+PPP3CB	211.36	196.714	205.658
	YAP+MST1+PPP3CC	200.307	189.278	201.166
	YAP+MST1+PPP4C	205.931	172.609	169.636
	YAP+MST1+PPP5C	235.217	187.466	204.01
	YAP+MST1+PPP6C	157.911	154.075	155.004
	YAP+MST1+PPP7C	192.762	168.835	186.321
	YAP+MST1+PPEF1 delta	180.437	160.314	167.905
	YAP+MST1+PPEF2	240.485	204.193	212.721
	YAP+MST1+PPM1A	987.436	766.377	842.049
	YAP+MST1+PPM1B	414.433	340.726	374.025
	YAP+MST1+PDP1	227.243	204.205	216.725
	YAP+MST1+PDP2	237.212	210.566	216.393
	YAP+MST1+PPM1D	244.38	195.102	194.486
	YAP+MST1+PPM1E delta	224.562	182.525	193.974
	YAP+MST1+PPM1F	208.82	239.141	232.846
	YAP+MST1+PPM1G	307.313	269.73	284.238
	YAP+MST1+PPM1H	278.692	191.399	192.139
	YAP+MST1+PPM1J	185.801	171.748	181.642
	YAP+MST1+PPM1K	246.927	193.118	219.536
	YAP+MST1+PPM1L	211.079	202.219	200.774
	YAP+MST1+PPM1M	199.744	177.668	205.439
	YAP+MST1+TAPP2C	176.99	166.405	168.767
	YAP+MST1+PDXP	226.251	191.224	208.445
	YAP+MST1+PHLPP1	184.1	167.644	175.446
	YAP+MST1+PHLPP2	272.528	187.005	247.377
	YAP+MST1+SCP1	110.006	102.195	92.8808
	YAP+MST1+SCP2	41.9925	52.1407	74.123
	YAP+MST1+SCP3	162.385	147.597	148.639
	YAP+MST1+SCP4	281.035	210.66	266.819
	YAP+MST1+SCP5	147.32	141.4	142.308
	YAP+MST1+SCP6	167.858	144.012	150.937
	YAP+MST1+SCP7	182.654	157.904	187.297
	YAP+MST1+FCP1	105.908	91.7671	93.9573
	YAP+MST1+PSPH	211.455	173.502	196.544
1B		TEAD-driven Promoter			Mean ± SEM	One-way ANOVA test with Bonferroni correction
	Ctrl	1.1223	0.9392	0.9385
	YAP	818.754	771.478	801.666
	YAP+MST1	19.9011	17.9828	16.3581
	YAP+MST1+PPM1A	720.118	682.295	732.346
	YAP+MST1+PPM1A DN	17.6148	18.1145	18.0346
	YAP+MST1 K59R	831.591	746.669	800.015
1C		TEAD-driven Promoter			Mean ± SEM	One-way ANOVA test with Bonferroni correction
	Ctrl	1.013	0.9808	1.0062
	YAP	801.214	906.756	859.67
	YAP+LATS1	293.046	299.417	293.514
	YAP+LATS1+PPM1A	856.689	905.905	903.423
	YAP+LATS1+PPM1A DN	516.122	512.559	509.81
	YAP+LATS1 K734R	909.206	972.878	960.903
1D		TEAD-driven Promoter			Mean ± SEM	One-way ANOVA test with Bonferroni correction
	Ctrl	0.9787	0.9816	1.0397
	YAP	1735.14	1735.24	1570.52
	YAP+MAP4K1	507.023	509.557	498.905
	YAP+MAP4K1+PPM1A	1214.33	1224.06	1107.96
	YAP+MAP4K1+PPM1A D239N	566.587	587.629	498.217
1H		mRNA Level						Mean ± SEM	One-way ANOVA test with Bonferroni correction
		Dox- (Ctrl)			Dox+ (PPM1A-Myc)
	hCTGF	1.04972	1.00696	0.946058	1.32869	1.33793	1.38511
	hCYR61	1.06437	1.00696	0.933033	2.18859	2.32947	2.46229
1I		Relative frequency (%)			Mean ± SEM	One-way ANOVA test with Bonferroni correction
		N>C	N=C	N<C
	Ctrl (Dox-)	0.6815	0.293	0.0255
	Ctrl (Dox+)	0.8323	0.1377	0.0299
	- Serum (Dox-)	0.103	0.3636	0.5333
	- Serum (Dox+)	0.5226	0.284	0.1934

## Sheet:  Fig. 2A, C, D, G, J-L
2A		Statistics of Cells with nucleo-YAP (%)			Mean ± SEM	One-way ANOVA test with Bonferroni correction
	WT	0.636364	0.25	0.181818
	PPM1A KO-C1	0.6	0.333333	0.166667
	PPM1A KO-C2	0.666667	0.285714	0.2
2C		TEAD-driven Promoter									Mean ± SEM	One-way ANOVA test with Bonferroni correction
		WT			PPM1A KO-C1			PPM1A KO-C2
	ctrl	0.913161	0.957842	1.14573	0.612651	0.594943	0.712256	0.279245	0.257917	0.294234
	- Serum	0.103958	0.109239	0.11782	0.0639093	0.0643411	0.07282	0.0406922	0.0460102	0.0475885
2D		mRNA Level
		WT			PPM1A KO			PPM1A KO rescue			Mean ± SEM	One-way ANOVA test with Bonferroni correction
	hCTGF	1.00231	1.03766	0.961483	0.593231	0.581023	0.512871	1.52274	1.54399	1.62076
	hCYR61	0.980861	0.987683	1.03223	0.576524	0.605187	0.507294	1.31536	1.29725	1.66564
2G		mRNA Level						Mean ± SEM	One-way ANOVA test with Bonferroni correction
		Ppm1a+/+			Ppm1a-/-
	mCTGF	0.934651	0.941152	1.09619	0.480464	0.490559	0.567424
	mCYR61	1.02811	0.926588	0.920188	0.664343	0.678302	0.590496
2J		TEAD-driven Promoter						Mean ± SEM	One-way ANOVA test with Bonferroni correction
		si-Ctrl			si-PPM1A
	Ctrl	0.967919	0.994399	1.03768	0.412872	0.433868	0.478466
	- Serum	0.466039	0.496455	0.542116	0.310012	0.246001	0.265708
	2-DG	0.640853	0.694193	0.653041	0.305326	0.297309	0.303194
2K		mRNA Level						Mean ± SEM	One-way ANOVA test with Bonferroni correction
		si-Ctrl			si-PPM1A
	hCTGF	0.997692	0.95705	1.04729	0.786399	0.791869	0.723635
	hCYR61	1.01631	0.935191	1.05215	0.779165	0.795536	0.747425
2L		hCTGF mRNA Level			Mean ± SEM	One-way ANOVA test with Bonferroni correction
	si-Ctrl	1.0693	0.89917	1.04006
	si-PPM1A	0.511687	0.427304	0.448548
	- Serum	0.48858	0.431271	0.437291
	2-DG	0.447512	0.450625	0.460094
		hCYR61 mRNA Level			Mean ± SEM	One-way ANOVA test with Bonferroni correction
	si-Ctrl	1.01396	1.02811	0.959264
	si-PPM1A	0.817902	0.812252	0.757858
	- Serum	0.732043	0.655197	0.707107
	2-DG	0.501157	0.494257	0.511687

## Sheet: Fig. 3A, B, F
3A		hCTGF mRNA Level						Mean ± SEM	One-way ANOVA test with Bonferroni correction
		si-Ctrl			si-PPM1A
	WT	0.961483	0.99539	1.04488	0.725309	0.710382	0.676737
	Mst1/2 dKO	1.58374	1.55114	1.50873	1.07674	1.14605	1.05458
	Lats1/2 dKO	1.33176	1.38831	1.30435	1.19471	1.27162	1.32562
		hCYR61 mRNA Level
		si-Ctrl			si-PPM1A			Mean ± SEM	One-way ANOVA test with Bonferroni correction
	WT	0.983957	0.97041	1.04729	0.812252	0.795536	0.737135
	Mst1/2 dKO	1.21139	1.15402	1.27162	0.90125	0.946058	0.870551
	Lats1/2 dKO	1.34412	1.28937	1.28046	1.38511	1.53687	1.42405
3B		TEAD-driven Promoter			Mean ± SEM	One-way ANOVA test with Bonferroni correction
	Ctrl	0.859936	0.925568	1.2145
	YAP	551.404	521.8	517.683
	YAP+LATS1	176.701	174.244	169.951
	YAP+LATS1+PPM1A	330.098	314.282	312.869
	YAP+LATS1+PPM1A D239N	216.984	211.798	208.47
	YAP+LATS1 T1079D	416.47	405.39	391.313
	YAP+LATS1 T1079D+PPM1A	694.327	632.571	632.575
	YAP+LATS1 T1079D+PPM1A D239N	456.536	437.832	410.549
3F		Cells with nucleo-PPM1A (%)			Mean ± SEM	One-way ANOVA test with Bonferroni correction
	Ctrl	0.5714	0.619	0.5625
	- Serum	0.0714	0.1667	0.2
	2-DG	0.069	0.0526	0.1739

## Sheet:  Fig. 4C, E-H
4C	PPM1A-YAP Kinetics				Mean ± SD
	YAP Peptide Substrate (μM)	Rate/E0 (min-1)
	0	0.018858	-0.08082	0.075431
	3.125	0.223599	0.053879	0.15625
	6.25	0.250539	0.091595	0.355603
	12.5	0.460668	0.320582	0.382543
	25	0.95097	0.743534	0.991379
	50	2.0097	1.71067	1.81573
	100	3.42403	3.4806	3.40787
	200	5.72737	5.9806	5.39871
4E	YAP+MST1+SAV1					YAP+MST1+SAV1+PPM1A
	Coverage: 59%					Coverage: 54%
	#PSMs: 142					#PSMs: 151
	S61	1(11)	0.0909091		S61	4(29)	0.137931
	S109*	6(23)	0.26087		S109*	1(13)	0.0769231
	T110*	4(23)	0.173913		T110*	1(13)	0.0769231
	T114*	2(23)	0.0869565		T114*	0(13)	0
	S138	1(9)	0.111111		S138	2(12)	0.166667
	T141	1(10)	0.111111		T141	2(12)	0.166667
	S366*	4(15)	0.266667		S366*	1(14)	0.0714286
	S367	6(15)	0.4		S367	7(14)	0.5
	T378	0(5)	0		T378	1(8)	0.125
	T379	0(5)	0		T379	1(8)	0.125
	S381	1(5)	0.2		S381	1(8)	0.125
	S382	1(5)	0.2		S382	1(8)	0.125
4F		hCYR61 mRNA Level						Mean ± SEM	One-way ANOVA test with Bonferroni correction
		si-Ctrl			si-PPM1A
	sh-Ctrl	0.876606	1.18921	0.959264	0.458502	0.471392	0.464902
	sh-YAP	0.461691	0.439825	0.461691	0.580352	0.549046	0.488016
	sh-YAP (Plvx-YAP-WT)	1.41421	1.42405	1.40444	0.5	0.632878	0.524858
	sh-YAP (Plvx-YAP-2SA)	1.24833	1.44393	1.42405	1.27456	1.41421	1.31039
		hCTGF mRNA Level						Mean ± SEM	One-way ANOVA test with Bonferroni correction
		si-Ctrl			si-PPM1A
	sh-Ctrl	1.04488	0.988514	0.968171	0.50639	0.60657	0.63176
	sh-YAP	0.469219	0.499423	0.475769	0.513463	0.475769	0.502896
	sh-YAP (Plvx-YAP-WT)	2.07532	1.68568	2.33486	1.00231	0.948246	0.814131
	sh-YAP (Plvx-YAP-2SA)	2.66352	2.45094	2.66352	2.22427	2.38392	2.38392
4G	293A WT
		TEAD-driven Promoter			Mean ± SEM	One-way ANOVA test with Bonferroni correction
	Ctrl	1.1392	0.980708	0.880092
	YAP	24.2271	22.0705	24.5741
	YAP+PRP4K	12.2646	11.2618	11.1495
	YAP+PRP4K+PPM1A	23.5537	22.0079	23.3821
	YAP+PRP4K+PPM1A D239N	14.9279	14.019	12.9692
4H	293A LATS1/2 dKO
		TEAD-driven Promoter			Mean ± SEM	One-way ANOVA test with Bonferroni correction
	Ctrl	1.02202	1.06949	0.908497
	YAP	6.38453	5.73217	6.09552
	YAP+PRP4K	3.18422	3.14847	3.07429
	YAP+PRP4K+PPM1A	6.74794	6.24862	7.00451
	YAP+PRP4K+PPM1A D239N	3.80268	3.69714	3.93826

## Sheet: Fig. 5D, G, H, I-K
5D	Intestinal Organoids
	Numbers of de novo crypts	Mean ± SEM	One-way ANOVA test with Bonferroni correction
		Ppm1a+/+
	Day 1	0	1	0	1	2	0	1	1	1	1	1	1	1	0	1	1	1	0	1	2
	Day 6	0	1	1	1	1	1	1	1	1	1	2	2	2	2	2	2	2	2	2	2	2	2	2	2	3	3	3	3	3	3	3	3	4	4	4	4	4	4	4	4	4	5	5	5	5	5	5	5
	Area (um²) of Organoids	Mean ± SEM	One-way ANOVA test with Bonferroni correction
		Ppm1a+/+
	Day 1	1555.37	1000.83	1297.31	1933.68	1079.13	1666.32	1618.8	1606.61	1387.19	2030.99	1103.93	1795.66	1689.26	2537.19	2808.47	1427.69	1405.37	1736.57	1529.55	1479.55
	Day 6	6817.98	8800.83	12412.4	6399.38	21172.5	18088	9533.47	16638.2	5625.21	2840.5	6553.93	5734.09	3933.26	8387.81	19025.8	12609.1	6107.02	6790.29	4723.97	4001.65	6149.38	5290.5	5087.6	1814.05	2662.4	6571.69	2770.87	5340.08	16245.2	6250.62	5145.45	6089.67	10754.5	6778.93	3374.38	9697.93	13883.1	5583.26	8015.08	10984.1	5922.52	8783.68	4515.29	14770.9	9272.31	6317.35	6920.25	6530.78
5G	Intestinal Organoids (Day 3)	Mean ± SEM	One-way ANOVA test with Bonferroni correction
		mRNA Level
		Ppm1a+/+			Ppm1a-/-
	mCTGF	1.08193	0.995579	0.922491	0.328418	0.379878	0.37206
	mCYR61	0.895603	1.21498	0.889417	0.398025	0.285375	0.392546
5H	Intestinal Organoids	Mean ± SEM	One-way ANOVA test with Bonferroni correction
		mRNA Level
		Ppm1a+/+ (pLVX)			Ppm1a-/- (pLVX)			Ppm1a-/- (pLVX-YAP-WT)			Ppm1a-/- (pLVX-YAP-2SA)
	mCTGF	0.948246	1.00928	1.04488	0.559936	0.638754	0.634342	0.668964	0.655197	0.716978	1.07674	1.13027	1.09936
	mCYR61	1.15136	0.954842	0.909618	0.73884	0.770215	0.698985	0.779165	0.865757	0.823591	1.68958	1.52274	1.51222
5I	Intestinal Organoids
	Numbers of de novo crypts	Mean ± SEM	One-way ANOVA test with Bonferroni correction
		Ppm1a+/+																				Ppm1a-/-
	DMSO	3	3	6	4	11	4	5	2	7	4	5	7	7	4	7	6	8	5	6	5	4	1	2	3	5	3	5	3	3	3	6	5	2	2	5	3	6	3	2	1
	SB431542	6	4	7	10	10	5	7	7	6	3	6	7	9	7	4	2	5	6	2	7	2	6	4	4	6	5	4	4	2	4	4	2	4	4	6	6	5	4	4	2
	Anti-IFNAR	7	6	3	6	5	4	6	5	4	5	6	5	8	6	5	5	7	7	6	6	3	4	4	4	3	2	6	1	3	3	2	5	5	2	4	3	4	3	6	3
5J	Intestinal Organoids
	Area (um²) of Organoids	Mean ± SEM	One-way ANOVA test with Bonferroni correction
		Ppm1a+/+																				Ppm1a-/-
	DMSO	47605	50621.5	38148.8	25265.3	28598.3	61547.1	50547.9	45583.5	16754.5	58397.5	64166.1	60557.8	49925.6	29972.7	57243	21758.7	47550.4	21912.4	26021.5	29611.6	25766.9	11053.7	27059.5	23346.3	42244.6	16282.6	21432.2	22621.5	16271.1	35150.4	19947.9	28033.1	23576	16176	26953.7	11685.1	40310.7	14187.6	24878.5	34585.9
	SB431542	37074.4	80620.7	29911.6	47719	61564.5	35161.2	23063.6	68217.4	58576.9	59906.6	79427.3	22090.1	79003.3	63566.1	59843.8	41894.2	75405	73033.1	28962.8	39620.7	36287.6	28209.1	18627.3	17544.6	9688.43	31069.4	28480.2	11149.6	33946.3	48128.1	21063.6	21900	30428.9	15516.5	23430.6	42947.9	36212.4	31896.7	15648.8	19290.1
	Anti-IFNAR	22332.2	47547.9	27027.3	30827.3	37498.3	84656.2	36644.6	24190.9	31384.3	29139.7	42990.9	37872.7	45775.2	72787.6	56801.7	35198.3	56631.4	33739.7	81005	72058.7	24185.1	21106.6	26060.3	12128.9	17326.5	18652.1	20815.7	22955.4	29624.8	38304.1	14144.6	49710.7	24288.4	28743	22538.8	11309.9	32014.9	31659.5	22608.3	22870.2
5K	Intestinal Organoids	mCTGF mRNA Level						Mean ± SEM	One-way ANOVA test with Bonferroni correction
		Ppm1a+/+			Ppm1a-/-
	DMSO	1.06683	1.10445	0.848704	0.449585	0.53465	0.618423
	SB431542	0.703847	1.01631	0.860551	0.549681	0.449585	0.605696
	Anti-IFNAR	1.34102	1.43727	1.47768	0.433269	0.398688	0.421421
[truncated: 56 more columns]

## Sheet: Fig. 6A-C, F-H
6A	2% DSS-Induced Colitis	Mean ± SEM	One-way ANOVA test with Bonferroni correction
		Daily DAI
		Ppm1a+/+ (Vehicle)							Ppm1a-/- (Vehicle)							Ppm1a-/- (XMU-MP-1)
	Day 0	0	0	0	0	0	0	0	0	0	0	0	0	0	0	0	0	0	0	0
	Day 1	0	0	1	0	0	0	0	0	0	0	0	1	0	0	0	1	0	0	1
	Day 2	0	1	0	0	0	0	0	1	0	1	0	1	0	0	0	0	0	0	1
	Day 3	2	3	2	2	2	0	1	1	2	0	0	2	2	0	1	1	0	1	1
	Day 4	4	6	1	2	1	0	2	3	5	3	2	2	5	2	3	4	1	1	1
	Day 5	5	8	4	5	2	3	5	7	9	5	6	4	6	3	7	5	2	1	0
	Day 6	9	11	8	10	4	7	6	8	12	7	8	7	10	7	5	5	4	3	7
	Day 7	10	5	7	7	4	7	8	12	10	10	12	9	8	11	6	9	5	6	10
	Day 8	7	7	8	6	5	6	6	9	12	10	12	8	8	10	7	7	6	6	8
	Day 9	8	8	7	6	3	5	4	8	10	9	11	8	8	9	7	6	3	4	6
6B	2% DSS-Induced Colitis	Mean ± SEM	One-way ANOVA test with Bonferroni correction
		Body Weight (%)
		Ppm1a+/+ (Vehicle)							Ppm1a-/- (Vehicle)							Ppm1a-/- (XMU-MP-1)
	Day 0	100	100	100	100	100	100	100	100	100	100	100	100	100	100	100	100	100	100	100
	Day 1	102.82	102.62	100.93	99.88	99.65	102.79	100	100.58	101.56	102.58	100.83	97.98	101.16	103.74	99.42	98.82	101.63	101.58	98.1
	Day 2	102.36	102.45	101.39	105.05	101.79	101.14	100.18	98.81	100.71	104.93	103.87	97.2	101.36	102.75	102.23	101.11	100.48	99.16	98.96
	Day 3	100.93	99.18	101.98	101.85	102.14	103.43	100.07	97.39	99.06	102.11	102.95	98.21	96.34	105.12	100.42	97.09	100	98.5	103.12
	Day 4	96.29	97.46	99.75	98.15	100.43	100.86	97.78	95.28	95.28	101.64	101.46	98.65	93.71	105.69	98.87	97.37	100.41	100.7	102.27
	Day 5	91.65	93.98	94.7	93.52	99.73	99.68	97.01	91.63	90.69	95.86	97.54	95.33	86.76	101	97.1	95.88	100.11	100.55	100.63
	Day 6	88.53	86.92	89.36	88.35	95.81	93.54	91.09	82.77	83.78	83.23	86.02	89.24	79.81	91.18	93.16	90.89	95.71	97.47	95.09
	Day 7	82.12	81.51	86.04	86.17	92.82	88.93	81.33	75.63	75.09	75.41	78.11	74.25	72.56	81.33	86.26	83.24	92.46	93.47	84.53
	Day 8	78.54	78.75	83.31	85.27	91.03	84.61	77.74	71.26	65.69	67.9	70.74	67.45	66.28	73.65	80.65	77.8	91.83	90.65	77.61
	Day 9	78.54	77.42	83.31	88.26	94.45	83.61	79.67	67.42	61.81	63.88	67.46	64.28	61.39	70.71	85.13	74.1	88.64	92.26	75.22
6C		Log-rank test		2%DSS							H2O
		Total		Day 0	Day 1	Day 2	Day 3	Day 4	Day 5	Day 6	Day 7	Day 8	Day 9	Day 10	Day 11	Day 12
	Ppm1a+/+ (Vehicle)	7	Dead	0	0	0	0	0	0	0	0	0	0	1	0	0
	Ppm1a-/- (Vehicle)	7	Dead	0	0	0	0	0	0	0	0	0	3	2	2	0
	Ppm1a-/- (XMU-MP-1)	5	Dead	0	0	0	0	0	0	0	0	0	0	0	0	0
	Ppm1a-/- (SB431542)	5	Dead	0	0	0	0	0	0	0	0	0	0	2	0	0
	Ppm1a-/- (Anti-IFNAR1)	5	Dead	0	0	0	0	0	0	1	0	0	1	1	1	0
6F	Colons/2% DSS-Induced Colitis	Mean ± SEM	One-way ANOVA test with Bonferroni correction
		Cells with nucleo-YAP (%)
	Ppm1a+/+	0.669811	0.727273	0.659341	0.679688	0.671875	0.71223
	Ppm1a-/-	0.368421	0.328244	0.31875	0.30597	0.337079	0.281818
6G	Colons/2% DSS-Induced Colitis	Mean ± SEM	One-way ANOVA test with Bonferroni correction
		Ki67 Positive Cells (%)
		Ppm1a+/+			Ppm1a-/-
	Ctrl	0.5215	0.4893	0.504	0.1562	0.1814	0.1823
	XMU-MP-1	0.5454	0.586	0.6292	0.4939	0.5098	0.5215
	SB431542	0.5406	0.5432	0.5027	0.3794	0.341	0.3048
	Anti-IFNAR1	0.562	0.5371	0.495	0.2051	0.2651	0.3306
6H	2% DSS-Induced Colitis	Mean ± SEM	One-way ANOVA test with Bonferroni correction
		Daily DAI
		Ppm1a+/+					Ppm1a-/-					Ppm1a-/-Lats1+/-
	Day 0	0	0	0	0	0	0	0	0	0	0	0	0	0	0	0
	Day 1	0	0	1	1	0	0	1	1	0	0	0	0	1	0	1
	Day 2	0	0	1	0	0	3	0	2	0	1	1	0	2	0	0
	Day 3	1	0	1	0	0	6	3	2	0	2	1	0	2	0	0
	Day 4	3	1	3	0	0	7	7	5	4	5	2	4	5	1	0
	Day 5	2	1	2	4	3	9	10	6	5	7	4	7	7	5	1
	Day 6	5	2	5	6	5	10	11	9	7	10	3	7	6	7	7
	Day 7	3	2	5	4	3	12	12	11	9	11	3	8	5	6	2
	Day 8	1	2	4	3	2	12		10	9	10	1	7	8	8	6
	Day 9	1	4	4	4	1			7	8	10	0	8	5	8	0
	Day 10	1	2	3	3	1			9	8	10	2	7	1	8	0

## Sheet: Fig. 7A-E, G
7A	Liver/10-Day Postnatal Mice	Mean ± SEM	One-way ANOVA test with Bonferroni correction
		Positive Cells (%)
		Ppm1a+/+					Ppm1a-/-
	Ki67	0.2813	0.2826	0.2595	0.3442	0.3024	0.2305	0.1374	0.1637	0.1496	0.2224
	CK19	0.0237	0.0664	0.064	0.0294	0.0278	0.0297	0.0382	0.0387	0.0245	0.0266
7B	Liver Regeneratin post Hepatectomy	Mean ± SEM	One-way ANOVA test with Bonferroni correction
		Liver/body Weight (%)
		Ppm1a+/+						Ppm1a-/-
	Day 0	0.0522	0.0501	0.0474	0.0465	0.0453	0.0464	0.0497	0.0457	0.0464	0.0471	0.0448	0.0438
	Day 4	0.0414	0.039	0.0364	0.0375	0.0386	0.0387	0.0366	0.0352	0.0341	0.0328	0.0326	0.0337
7C	Liver Regeneration post Hepatectomy	Mean ± SEM	One-way ANOVA test with Bonferroni correction
		Ki67 Positive Cells (%)
		Ppm1a+/+					Ppm1a-/-
	Day 3	0.5654	0.5346	0.5273	0.5509	0.498	0.3065	0.2593	0.324	0.3425	0.3578
	Day 4	0.2232	0.2403	0.2158	0.2723	0.1875	0.15	0.0975	0.1352	0.0818	0.1197
7D	Liver Regeneration post Hepatectomy (Day 3)	Mean ± SEM	One-way ANOVA test with Bonferroni correction
		Cells with nucleo-YAP (%)
	Ppm1a+/+	0.5077	0.4625	0.4688	0.4746	0.375	0.4318
	Ppm1a-/-	0.344828	0.272727	0.290909	0.33871	0.26	0.225
7E	Liver Regeneration post Hepatectomy (Day 2)	Mean ± SEM	One-way ANOVA test with Bonferroni correction
		Ki67 Positive Cells (%)
		Ppm1a+/+			Ppm1a-/-
	Vehicle	0.732283	0.65873	0.656716	0.391304	0.444444	0.345455
	SB431542	0.563025	0.563636	0.628319	0.224719	0.255319	0.257426
	Anti-IFNAR1	0.606897	0.575758	0.609375	0.367347	0.382353	0.37963
7G		Ki67 Positive Cells (%)						Mean ± SEM	One-way ANOVA test with Bonferroni correction
		Ppm1a+/+			Ppm1a-/-
	Vehicle	0.7632	0.7411	0.7063	0.4032	0.3845	0.4563
	XMU-MP-1	0.8019	0.8308	0.7822	0.7083	0.689	0.7453

## Sheet: Fig. S1B-D
S1B		TEAD-driven Promoter			Mean ± SEM	One-way ANOVA test with Bonferroni correction
	Ctrl	0.772846	1.01294	1.21422
	TAZ	1876.67	2048.43	2027.39
	TAZ+MST1	282.133	284.159	303.54
	TAZ+MST1+PPM1A	1784.94	1992.81	2044.71
	TAZ+MST1+PPM1A D239N	252.732	256.185	250.884
S1C		TEAD-driven Promoter			Mean ± SEM	One-way ANOVA test with Bonferroni correction
	DMSO	1.0559	0.9669	0.9772
	Dox 0.05 μg/ml	1.8042	1.7676	1.7358
	Dox 0.2 μg/ml	3.138	3.1085	3.1556
	Dox 1 μg/ml	3.7619	3.922	4.0838
S1D		mRNA Level						Mean ± SEM	One-way ANOVA test with Bonferroni correction
		si-Ctrl			si-YAP
	hYAP	1.11987	0.825496	1.08173	0.591862	0.6846	0.600124
	hCYR61	0.97716	1.00463	1.01866	0.730353	0.631418	0.644685
	hCTGF	0.993093	0.959264	1.04972	0.61132	0.532185	0.524858

## Sheet: Fig. S2C-F
S2C		TEAD-driven Promoter			Mean ± SEM	One-way ANOVA test with Bonferroni correction
	WT+Vector	0.971954	1.01664	1.0114
	WT+YAP	27.7538	28.4802	28.2287
	PPM1A KO+YAP	16.3837	15.2758	16.3988
	PPM1A KO+YAP+PPM1A	62.1057	54.0054	51.7505
S2D		hCTGF mRNA Level									Mean ± SEM	One-way ANOVA test with Bonferroni correction
		WT			PPM1A KO-C1			PPM1A KO-C2
	Ctrl	0.95705	0.95705	1.09177	0.583714	0.66128	0.621288	0.64992	0.64543	0.696567
	- Serum	0.075276	0.0687896	0.0697498	0.0628621	0.0594711	0.0664463	0.0572466	0.0508832	0.0484733
	+ Serum	1.24833	1.30134	1.46409	0.839925	0.794618	0.736283	0.789129	0.736283	0.816958
S2E		hCYR61 mRNA Level									Mean ± SEM	One-way ANOVA test with Bonferroni correction
		WT			PPM1A KO-C1			PPM1A KO-C2
	Ctrl	0.954842	0.981686	1.06683	0.659754	0.678302	0.624165	0.70466	0.65293	0.630689
	- Serum	0.229251	0.20805	0.224533	0.196827	0.195467	0.183646	0.180491	0.169575	0.164938
	+ Serum	3.33264	3.1748	3.19688	1.97931	2.00694	2.07772	1.88557	1.89868	1.79627
S2F		Statistics of Cells with nucleo-YAP (%)				Mean ± SEM	One-way ANOVA test with Bonferroni correction
	Ppm1a+/+	0.928571	0.892857	0.736842	0.76
	Ppm1a-/-	0.615385	0.416667	0.454545	0.421053

[truncated: 2 more sheets: Fig. S3C, D, Fig. S4A, C-E]
