# Supplementary material for: The protein phosphatase PPM1A dephosphorylates and activates YAP to govern mammalian intestinal and liver regeneration
Source: PLoS Biol. 2021 Feb 25;19(2):e3001122. doi: 10.1371/journal.pbio.3001122 (PMC7978383; doi:10.1371/journal.pbio.3001122)
Supplement: S1 Table — (XLSX) [file pbio.3001122.s006.xlsx]

## Sheet: Recombinant DNA
S1 Table. List of Recombinant DNA
DNA	SOURCE	IDENTIFIER
pX330	Addgene	Cat#42230
p5×UAS_Luc	Lab stored	N/A
pGal4-TEAD4_Luc	Lab stored	N/A
pRL-TK	Lab stored	N/A
pcDNA3-Flag-YAP	Lab stored	N/A
pcDNA3-HA-YAP	Lab stored	N/A
pRK5-Flag-PPM1A	Lab stored	N/A
pRK5-Flag-PPM1A D239N	Lab stored	N/A
pRK5-Myc-MST1	Lab stored	N/A
pRK5-Myc-MST1 K59R	Lab stored	N/A
pcDNA3-HA-LATS1	Lab stored	N/A
pcDNA3-HA-LATS1 K734R	Lab stored	N/A
pXN-HA-Flag-MAP4K1	Lab stored	N/A
pcDNA3-HA-TAZ	Lab stored	N/A
pcDNA3-HA-MOB1	Lab stored	N/A
pcDNA3-HA-SAV1	Lab stored	N/A
pcDNA3-HA-LATS2	Lab stored	N/A
pXN-HA-Flag-PRP4K	Lab stored	N/A
pCMV-PPM1A-Myc	This paper	N/A
pCMV-PPM1A-Flag	This paper	N/A
pXF2F-PPP1CA	Phosphatase library from Xin-Hua Feng lab	N/A
pXF4F-PPP1CB	Phosphatase library from Xin-Hua Feng lab	N/A
pXF4F-PPP1CC	Phosphatase library from Xin-Hua Feng lab	N/A
pXF4F-PPP2CA	Phosphatase library from Xin-Hua Feng lab	N/A
pXF2F-PPP2CB	Phosphatase library from Xin-Hua Feng lab	N/A
pXF4F-PPP3CA	Phosphatase library from Xin-Hua Feng lab	N/A
pXF4F-PPP3CB	Phosphatase library from Xin-Hua Feng lab	N/A
pXF4F-PPP3CC	Phosphatase library from Xin-Hua Feng lab	N/A
pXF2F-PPP4C	Phosphatase library from Xin-Hua Feng lab	N/A
pXF2F-PPP5C	Phosphatase library from Xin-Hua Feng lab	N/A
pXF4F-PPP6C	Phosphatase library from Xin-Hua Feng lab	N/A
pXF2F-PPP7C	Phosphatase library from Xin-Hua Feng lab	N/A
pXF4F-PPEF1 delta	Phosphatase library from Xin-Hua Feng lab	N/A
pXF4F-PPEF2	Phosphatase library from Xin-Hua Feng lab	N/A
pRK5F-PPM1A	Phosphatase library from Xin-Hua Feng lab	N/A
pRK5F-PPM1B	Phosphatase library from Xin-Hua Feng lab	N/A
pXF2F-PPM2C	Phosphatase library from Xin-Hua Feng lab	N/A
pXF2F-PDP2	Phosphatase library from Xin-Hua Feng lab	N/A
pXF4F-PPM1D	Phosphatase library from Xin-Hua Feng lab	N/A
pXF2F-PPM1E delta	Phosphatase library from Xin-Hua Feng lab	N/A
pXF2F-PPM1F	Phosphatase library from Xin-Hua Feng lab	N/A
pXF2F-PPM1G	Phosphatase library from Xin-Hua Feng lab	N/A
pXF2F-PPM1H	Phosphatase library from Xin-Hua Feng lab	N/A
pXF2F-PPM1J	Phosphatase library from Xin-Hua Feng lab	N/A
pXF4F-PPM1J#2	Phosphatase library from Xin-Hua Feng lab	N/A
pXF4F-PPM1K	Phosphatase library from Xin-Hua Feng lab	N/A
pXF2F-PPM1L	Phosphatase library from Xin-Hua Feng lab	N/A
pXF4F-PPM1M/FLJ32332	Phosphatase library from Xin-Hua Feng lab	N/A
pXF2F-TA-PP2C	Phosphatase library from Xin-Hua Feng lab	N/A
pXF2F-PDXP	Phosphatase library from Xin-Hua Feng lab	N/A
pXF6F-PHLPP2	Phosphatase library from Xin-Hua Feng lab	N/A
pXF6F-PHLPP-Newton	Phosphatase library from Xin-Hua Feng lab	N/A
pXF2F-SCP1	Phosphatase library from Xin-Hua Feng lab	N/A
pXF2F-SCP2	Phosphatase library from Xin-Hua Feng lab	N/A
pXF2F-SCP3	Phosphatase library from Xin-Hua Feng lab	N/A
pXF2F-SCP4	Phosphatase library from Xin-Hua Feng lab	N/A
pXF4F-SCP5	Phosphatase library from Xin-Hua Feng lab	N/A
GFP-Tim50a	Phosphatase library from Xin-Hua Feng lab	N/A
pXF6F-SCP7	Phosphatase library from Xin-Hua Feng lab	N/A
pXF4F-FCP1-His	Phosphatase library from Xin-Hua Feng lab	N/A
pXF2F-PSPH	Phosphatase library from Xin-Hua Feng lab	N/A
pLVX-YAP-HA	This paper	N/A
pLVX-YAP S109/127A-HA	This paper	N/A
pGEX-4T-1-GST-PPM1A	This paper	N/A
pGEX-4T-1-GST-PPM1A D239N	This paper	N/A
