# Supplementary material for: The protein phosphatase PPM1A dephosphorylates and activates YAP to govern mammalian intestinal and liver regeneration
Source: PLoS Biol. 2021 Feb 25;19(2):e3001122. doi: 10.1371/journal.pbio.3001122 (PMC7978383; doi:10.1371/journal.pbio.3001122)
Supplement: S3 Table — (XLSX) [file pbio.3001122.s008.xlsx]

## Sheet: Oligos
S3 Table. Oligos Used in Study
qPCR Primers	Sequence	Species	Company
CTGF-Forward Primer	5' - CCAATGACAACGCCTCCTG - 3'	human	biosune
CTGF-Reverse Primer	5' - TGGTGCAGCCAGAAAGCTC - 3'	human	biosune
CYR61-Forward Primer	5' - AGCCTCGCATCCTATACAACC - 3'	human	biosune
CYR61-Reverse Primer	5' - TTCTTTCACAAGGCGGCACTC - 3'	human	biosune
YAP-Forward Primer	5' - TAGCCCTGCGTAGCCAGTTA - 3'	human	biosune
YAP-Reverse Primer	5' - TCATGCTTAGTCCACTGTCTGT - 3'	human	biosune
CTGF-Forward Primer	5' - CAAGGACCGCACAGCAGTT - 3'	mouse	biosune
CTGF-Reverse Primer	5' - AGAACAGGCGCTCCACTCTG - 3'	mouse	biosune
CYR61-Forward Primer	5' - GCTCAGTCAGAAGGCAGACC - 3'	mouse	biosune
CYR61-Reverse Primer	5' - GTTCTTGGGGACACAGAGGA - 3'	mouse	biosune
Cas9 Primers	Sequence	Species	Company
PPM1A-Cas9-Forward Primer	5' - CACCGCAGGGTAATGGGTTGCGATA - 3'	human	biosune
PPM1A-Cas9-Reverse Primer	5' - AAACTATCGCAACCCATTACCCTGC - 3'	human	biosune
PPM1B-Cas9-Forward Primer	5' - CACCGTGTAGGTATTCCTCACGGCT - 3'	human	biosune
PPM1B-Cas9-Reverse Primer	5' - AAACAGCCGTGAGGAATACCTACAC - 3'	human	biosune
RNAi	Sequence or catalog #	Species	Company
siRNA for human PPM1A	5' - GUACCUGGAAUGCAGAGUA - 3'	human	RiboBio
siRNA for human PPM1B	5' - GGAUAAGCACUUGGAAUCA - 3'	human	RiboBio
siRNA for human YAP	5' - CCACCAAGCUAGAUAAAGA - 3'	human	RiboBio
shRNA						Species	Company
Mission shRNA for human YAP	TRCN0000300325					human	Sigma
human shYAP F	5' - CCGGCAGGTGATACTATCAACCAAACTCGAGTTTGGTTGATAGTATCACCTGTTTTTG - 3'					human	Youkang
human shYAP R	5' - AATTCAAAAACAGGTGATACTATCAACCAAACTCGAGTTTGGTTGATAGTATCACCTG - 3'					human	Youkang
